# Supplementary material for: Mapping the Network Structure of Non-Suicidal Self-Injury: The Role of Emotional and Interpersonal Vulnerability and Attachment in Spanish Adolescents
Source: Eur J Investig Health Psychol Educ. 2026 Jun 25;16(7):88. doi: 10.3390/ejihpe16070088 (PMC13408751; doi:10.3390/ejihpe16070088)
Supplement: Supplementary file 1 [file ejihpe-16-00088-s001.zip]

Archive with 1 entries (1 files):
- ejihpe-4374769-supplementary.pdf
